# Supplementary material for: Quantitative Detection of Pyrene in Edible Oil via Plasmonic TLC-SERS Combined with Machine Learning Analysis
Source: Biosensors (Basel). 2025 Jul 23;15(8):477. doi: 10.3390/bios15080477 (PMC12384367; doi:10.3390/bios15080477)
Supplement: Supplementary file 1 [file biosensors-15-00477-s001.zip]

Archive with 1 entries (1 files):
- biosensors-3717222-supplementary.pdf
